# Supplementary material for: The flattened and needlelike leaves of the pine family (Pinaceae) share a conserved genetic network for adaxial-abaxial polarity but have diverged for photosynthetic adaptation
Source: BMC Evol Biol. 2020 Oct 7;20:131. doi: 10.1186/s12862-020-01694-5 (PMC7542717; doi:10.1186/s12862-020-01694-5)
Supplement: Supplementary file 10 — Additional file 10: Table S1. Samples used in this study. [file 12862_2020_1694_MOESM10_ESM.xlsx]

## Sheet: Sheet1
Additional file 10: Table S1 Samples used in this study.
Species	Abbr.	Specimen Code	Collection sites	Tissues	Stomatal bands	Leaf types	Width/thickness measurement of leaf cross section	Optical microscopy observations	SEM observations	micro-CT observations	Photosynthesis measurement	qPCR analysis	In situ hybridization
Abies firma	Afi	IBCAS001, IBCAS002	Institute of Botany, CAS, Beijing, China	Mature leaf and leaf bud	One-faced	Bifacial and flattened	√	√	√		√	√
Abies holophylla	Aho	IBCAS003, IBCAS004, IBCAS005	Institute of Botany, CAS, Beijing, China	Mature leaf and leaf bud	One-faced	Bifacial and flattened	√	√	√		√		√
Cathaya argyrophylla	Car	JFS201, JFS202, JFS203	Jinfoshan, Chongqing, China	Mature leaf	One-faced	Bifacial and flattened	√	√	√
Cedrus deodara	Cde	IBCAS006, IBCAS007, IBCAS008	Institute of Botany, CAS, Beijing, China	Mature leaf	Multi-faced	Triangular or quadrangular	√	√	√		√
Keteleeria davidiana	Kca	K.davidiana_KZ001, K.davidiana_KZ002	Kunming Institute of Botany, CAS, China	Mature leaf	One-faced	Bifacial and flattened	√	√	√
Larix kaempferi	Lka	IBCAS009, IBCAS0010	Institute of Botany, CAS, Beijing, China	Mature leaf	One-faced	Bifacial and flattened	√	√	√		√
Nothotsuga longibracteata	Nlo	N.longibracteata20190603_SHS01, N.longibracteata20190603_SHS02	Shunhuangshan, Hunan, China	Mature leaf	One-faced	Bifacial and flattened	√	√	√	√
Picea smithiana	Psm	IBCAS0011, IBCAS0012	Institute of Botany, CAS, Beijing, China	Mature leaf and leaf bud	Multi-faced	Quadrangular	√	√	√		√	√	√
Picea brachytyla var. complanata	Pbr	P.brachytyla_1, P.brachytyla_2	Shangri-la, Yunnan, China	Mature leaf	One-faced	Bifacial and flattened	√	√	√
Pinus armandii	Par	IBCAS0013, IBCAS0014, IBCAS0015	Institute of Botany, CAS, Beijing, China	Mature leaf and leaf bud	Multi-faced	Triangular					√	√
Pinus krempfii	Pkr	Viet Cuong Dang1, Viet Cuong Dang5, Viet Cuong Dang8	Bidoup Nui Ba National Park, Lam Dong, Vietnam	Mature leaf	One-faced	Bifacial and flattened	√	√	√	√
Pinus tabuliformis	Pta	IBCAS0016, IBCAS0017, IBCAS0018	Institute of Botany, CAS, Beijing, China	Mature leaf and leaf bud	Multi-faced	Semicirclular	√	√	√		√	√
Pseudolarix amabilis	Pam	P.amanilis_KZ001, P.amanilis_KZ002	Kunming Institute of Botany, CAS, China	Mature leaf	One-faced	Bifacial and flattened	√	√	√		√
Pseudotsuga menziesii	Pme	IBCAS0019, IBCAS0020	Institute of Botany, CAS, Beijing, China	Mature leaf and leaf bud	One-faced	Bifacial and flattened	√	√	√	√	√	√
Tsuga chinensis	Tch	T.chinensis_QLF125, T.chinensis_QLF126	Qingliangfeng, Zhejiang, China	Mature leaf	One-faced	Bifacial and flattened	√	√
Tsuga forrestii	Tfo	T.forrestii_KZ002, T.forrestii_KZ003	Kunming Institute of Botany, CAS, China	Mature leaf	One-faced	Bifacial and flattened			√
