# Supplementary material for: The flattened and needlelike leaves of the pine family (Pinaceae) share a conserved genetic network for adaxial-abaxial polarity but have diverged for photosynthetic adaptation
Source: BMC Evol Biol. 2020 Oct 7;20:131. doi: 10.1186/s12862-020-01694-5 (PMC7542717; doi:10.1186/s12862-020-01694-5)
Supplement: Supplementary file 11 — Additional file 11: Table S2. The accession numbers of all sequences used in this study. [file 12862_2020_1694_MOESM11_ESM.xlsx]

## Sheet: Sheet1
Additional file 11: Table S2 The accession numbers of all sequences used in this study
Gene Family	Group	Gene	Species	Accession number	References	synonym
HDZIPIII	Lycophytes	SkrC3HDZ1	Selaginella kraussiana	DQ385519	Floyd et al., 2006	SkC3HDZ1
		SkrC3HDZ2	Selaginella kraussiana	DQ385520	Floyd et al., 2006	SkC3HDZ2
		SmoC3HDZ1	Selaginella moellendorffii	DQ657198	Prigge & Clark, 2006	SmHDZ31
		SmoC3HDZ2	Selaginella moellendorffii	DQ657197	Prigge & Clark, 2006	SmHDZ32
	Gymnosperms	AfiC3HDZ_A1	Abies firma	MT557862	This study
		AfiC3HDZ_A2	Larix kaempferi	MT557859	This study
		AfiC3HDZ_B	Pinus krempfii	MT557858	This study
		AfiC3HDZ_C	Abies firma	MT557860	This study
		AfiC3HDZ_E	Abies firma	MT557861	This study
		CarC3HDZ_A	Cathaya argyrophylla	MT557853	This study
		CarC3HDZ_B	Cathaya argyrophylla	MT557848	This study
		CarC3HDZ_D	Cathaya argyrophylla	MT557852	This study
		CarC3HDZ_E	Cathaya argyrophylla	MT557835	This study
		CdeC3HDZ_A	Cedrus deodara	MT557841	This study
		CdeC3HDZ_B	Cedrus deodara	MT557840	This study
		CdeC3HDZ_C	Cedrus deodara	MT557849	This study
		CdeC3HDZ_D	Cedrus deodara	MT557839	This study
		CdeC3HDZ_E	Cedrus deodara	MT557831	This study
		GbiC3HDZ_A	Ginkgo biloba	DQ385525	Floyd et al., 2006	GbC3HDZ1
		GbiC3HDZ_B	Ginkgo biloba	DQ385527	Floyd et al., 2006	GbC3HDZ3
		GbiC3HDZ_D	Ginkgo biloba	DQ385526	Floyd et al., 2006	GbC3HDZ2
		GbiC3HDZ_E	Ginkgo biloba	MT557824	This study
		KevC3HDZ_A	Keteleeria evelyniana	MT557829	This study
		KevC3HDZ_B	Keteleeria evelyniana	MT557854	This study
		KevC3HDZ_C	Keteleeria evelyniana	MT557846	This study
		KevC3HDZ_D	Keteleeria evelyniana	MT557850	This study
		LkaC3HDZ_B	Abies firma	MT557863	This study
		LkaC3HDZ_C	Abies firma	MT557864	This study
		LkaC3HDZ_D	Pinus krempfii	MT557857	This study
		LkaC3HDZ_E	Larix kaempferi	MT557865	This study
		NloC3HDZ_A	Nothotsuga longibracteata	MT557834	This study
		NloC3HDZ_B	Nothotsuga longibracteata	MT557851	This study
		NloC3HDZ_C	Nothotsuga longibracteata	MT557847	This study
		NloC3HDZ_D	Nothotsuga longibracteata	MT557843	This study
		PabC3HDZ_A	Picea abies	MT557832	This study
		PabC3HDZ_B	Picea abies	MT557844	This study
		PabC3HDZ_C	Picea smithiana	MT557868	This study
		PabC3HDZ_D	Picea abies	MT557836	This study
		PamC3HDZ_A	Pseudolarix amabilis	MT557838	This study
		PamC3HDZ_B	Pseudolarix amabilis	MT557845	This study
		PamC3HDZ_C	Pseudolarix amabilis	MT557842	This study
		PamC3HDZ_D	Pseudolarix amabilis	MT557827	This study
		ParC3HDZ_A	Pinus armandii	MT557855	This study
		ParC3HDZ_B	Pinus armandii	MT557830	This study
		ParC3HDZ_D	Pinus armandii	MT557828	This study
		PkrC3HDZ_A	Picea abies	MT557871	This study
		PkrC3HDZ_B	Pinus krempfii	MT557872	This study
		PkrC3HDZ_D	Pinus krempfii	MT557856	This study
		PkrC3HDZ_E	Picea smithiana	MT557869	This study
		PmeC3HDZ_A	Pseudotsuga menziesii	DQ385528	Floyd et al., 2006	PmC3HDZ1
		PmeC3HDZ_B	Pseudotsuga menziesii	DQ385529	Floyd et al., 2006	PmC3HDZ2
		PmeC3HDZ_C	Pseudotsuga menziesii	MT557822	This study
		PmeC3HDZ_D	Pseudotsuga menziesii	MT557821	This study
		PmeC3HDZ_E	Pseudotsuga menziesii	MT557823	This study
		PsmC3HDZ_A	Larix kaempferi	MT557867	This study
		PsmC3HDZ_D	Picea smithiana	MT557870	This study
		PsmC3HDZ_E	Larix kaempferi	MT557866	This study
		PtaC3HDZ_A	Pinus taeda	DQ657210	Prigge & Clark, 2006	PtaHDZ31
		PtaC3HDZ_B	Pinus taeda	DQ657212	Prigge & Clark, 2006	PtaHDZ33
		PtaC3HDZ_D	Pinus taeda	DQ657211	Prigge & Clark, 2006	PtaHDZ32
		PtaC3HDZ_E	Pinus taeda	MT557825	This study
		TduC3HDZ_B	Tsuga dumosa	MT557833	This study
		TduC3HDZ_C	Tsuga dumosa	MT557837	This study
		TduC3HDZ_D	Tsuga dumosa	MT557826	This study
		TglC3HDZ_A	Taxus globosa	DQ385530	Floyd et al., 2006	TgC3HDZ1
		TglC3HDZ_D	Taxus globosa	DQ385531	Floyd et al., 2006	TgC3HDZ1
	Angiosperms	AtrHDZ31	Amborella trichopoda	XM_006846714.3	Amborella Genome Project, 2013
		AtrHDZ32	Amborella trichopoda	XM_020673040.1	Amborella Genome Project, 2013
		AtrHDZ33	Amborella trichopoda	XM_006845952.3	Amborella Genome Project, 2013
		AthHB15	Arabidopsis thaliana	NP_175627	Prigge & Clark, 2006	AtCNA
		AthHB8	Arabidopsis thaliana	NP_195014	Prigge & Clark, 2006	AtHB8
		AthPHB	Arabidopsis thaliana	NP_181018	Prigge & Clark, 2006	AtPHB
		AthPHV	Arabidopsis thaliana	NP_174337	Prigge & Clark, 2006	AtPHV
		AthREV	Arabidopsis thaliana	NP_200877	Prigge & Clark, 2006	AtREV
		OsaHOX10	Oryza sativa	XM_015777223.1	Agalou et al., 2008	OSHB1
		OsaHOX29	Oryza sativa	XM_015769204.2	Agalou et al., 2008	OSHB5
		OsaHOX32	Oryza sativa	XM_015776998.1	Agalou et al., 2008	OSHB4
		OsaHOX33	Oryza sativa	EF555552.1	Agalou et al., 2008	OSHB3
		OsaHOX9	Oryza sativa	XM_015759415.2	Agalou et al., 2008	OSHB2
AS1	Gymnosperms	AfiAS1_A	Abies firma	MT540584	This study
		CarAS1_A	Cathaya argyrophylla	MT540575	This study
		CdeAS1_A	Cedrus deodara	MT540578	This study
		GbiAS1_A	Ginkgo biloba	MT540587	This study
		KevAS1_A	Keteleeria evelyniana	MT540579	This study
		LkaAS1_A	Larix kaempferi	MT540585	This study
		NloAS1_A	Nothotsuga longibracteata	MT540580	This study
		PamAS1_A	Pseudolarix amabilis	MT540581	This study
		ParAS1_A	Pinus armandii	MT540574	This study
		PkrAS1_A	Pinus krempfii	MT540576	This study
		PmeAS1_A	Pseudotsuga menziesii	MT540582	This study
		PsmAS1_A	Picea smithiana	MT540586	This study
		PtaAS1_A	Pinus taeda	MT540577	This study
		TduAS1_A	Tsuga dumosa	MT540583	This study
	Angiosperms	AthAS1	Arabidopsis thaliana	NC_003071.7	Byrne et al., 2000	AS1
		AtrAS1	Amborella trichopoda	MT540603	This study
		OsaAS1	Oryza sativa	MT540601	This study
YABBY	Gymnosperms	AfiYAB_C	Abies firma	MT557811	This study
		CarYAB_B	Cathaya argyrophylla	MT557804	This study
		CarYAB_C	Cathaya argyrophylla	MT557814	This study
		CdeYAB_B	Cedrus deodara	MT557806	This study
		CdeYAB_C	Cedrus deodara	MT557816	This study
		GbiYAB_A	Ginkgo biloba	SGTW2038222	Finet et al., 2016	GbiYAB A
		GbiYAB_B1	Ginkgo biloba	LN871573	Finet et al., 2016	GbiYAB 1B
		GbiYAB_B2	Ginkgo biloba	LN871574	Finet et al., 2016	GbiYAB 2B
		GbiYAB_C	Ginkgo biloba	LN871575	Finet et al., 2016	GbiYAB C
		KevYAB_B	Keteleeria evelyniana	MT557810	This study
		KevYAB_C	Keteleeria evelyniana	MT557817	This study
		LkaYAB_C	Larix kaempferi	MT557820	This study
		NloYAB_B	Nothotsuga longibracteata	MT557809	This study
		NloYAB_C	Nothotsuga longibracteata	MT557819	This study
		PabYAB_A	Picea abies	MT557796	This study
		PabYAB_B	Picea abies	MT557798	This study
		PabYAB_C	Picea abies	MT557797	This study
		PamYAB_C	Pseudolarix amabilis	MT557818	This study
		ParYAB_B	Pinus armandii	MT557800	This study
		ParYAB_C	Pinus armandii	MT557799	This study
		PkrYAB_B	Pinus krempfii	MT557807	This study
		PkrYAB_C	Pinus krempfii	MT557812	This study
		PmeYAB_A	Pseudotsuga menziesii	LN871576	Finet et al., 2016	PmeYAB A
		PmeYAB_B	Pseudotsuga menziesii	MT557805	This study
		PmeYAB_C	Pseudotsuga menziesii	LN871577	Finet et al., 2016	PmeYAB C
		PsmYAB_B	Picea smithiana	MT557803	This study
		PsmYAB_C	Picea smithiana	MT557813	This study
		PtaYAB_A1	Pinus taeda	MT557794	This study
		PtaYAB_A2	Pinus taeda	MT557795	This study
		PtaYAB_B	Pinus taeda	MT557802	This study
		PtaYAB_C	Pinus taeda	MT557801	This study
		TduYAB_B	Tsuga dumosa	MT557808	This study
		TduYAB_C	Tsuga dumosa	MT557815	This study
		TglYAB_A	Taxus globosa	LN871580	Finet et al., 2016	TglYAB A
		TglYAB_C	Taxus globosa	LN871581	Finet et al., 2016	TglYAB C
	Angiosperms	AtrYAB4	Amborella trichopoda	AB168113	Bartholmes et al., 2012	AmbF2
		AtrYAB5	Amborella trichopoda	AB126654	Bartholmes et al., 2012	AmbF1
		AtrCRC	Amborella trichopoda	AJ877257	Bartholmes et al., 2012	AmbCRC
		AthCRC	Arabidopsis thaliana	AF132606	Bartholmes et al., 2012	CRC
		AthYAB2	Arabidopsis thaliana	AF136539	Bartholmes et al., 2012	YAB2
		AthINO	Arabidopsis thaliana	AF195047	Bartholmes et al., 2012	INO
		AthYAB3	Arabidopsis thaliana	AF136540	Bartholmes et al., 2012	YAB3
		AthYAB5	Arabidopsis thaliana	NM179750	Bartholmes et al., 2012	YAB5
		AthYAB1	Arabidopsis thaliana	AF136538	Bartholmes et al., 2012	YAB1, FIL
		OsaYAB1	Oryza sativa	AB274013	Bartholmes et al., 2012	OsYABBY1
		OsaYAB2	Oryza sativa	AB274014	Bartholmes et al., 2012	OsYABBY2
		OsaYAB3	Oryza sativa	AB274015	Bartholmes et al., 2012	OsYABBY3
		OsaYAB4	Oryza sativa	AB274016	Bartholmes et al., 2012	OsYABBY4
		OsaYAB5	Oryza sativa	AB274017	Bartholmes et al., 2012	OsYABBY5
		OsaYAB6	Oryza sativa	AB274018	Bartholmes et al., 2012	OsYABBY6
		OsaYAB7	Oryza sativa	AB274019	Bartholmes et al., 2012	OsYABBY7
		OsaDL	Oryza sativa	AB106553	Bartholmes et al., 2012	DL
Reference
Agalou A, Purwantomo S, Overnäs E, Johannesson H, Zhu X, Estiati A, et al. A genome-wide survey of HD-Zip genes in rice and analysis of drought-responsive family members. Plant Mol Biol. 2008;66: 87-103.
Bartholmes C, Hidalgo O, Gleissberg S. Evolution of the YABBY gene family with emphasis on the basal eudicot Eschscholzia californica (Papaveraceae). Plant Biology. 2012;14: 11-23.
Byrne ME, Barley R, Curtis M, Arroyo JM, Dunham M, Hudson A, et al. Asymmetric leaves1 mediates leaf patterning and stem cell function in Arabidopsis. Nature. 2000;408: 967-971.
Finet C, Floyd SK, Conway SJ, Zhong B, Scutt CP, Bowman JL. Evolution of the YABBY gene family in seed plants. Evol Dev. 2016;18: 116-126.
Floyd SK, Zalewski CS, Bowman JL. Evolution of class III homeodomain–leucine zipper genes in streptophytes. Genetics. 2006;173: 373-388.
Prigge MJ, Clark SE. Evolution of the class III HD-Zip gene family in land plants. Evol Dev. 2006;8: 350-361.
Amborella Genome Project. The Amborella genome and the evolution of flowering plants. Science. 2013;342: 1241089.
